# Supplementary material for: Increased theta/alpha synchrony in the habenula-prefrontal network with negative emotional stimuli in human patients
Source: eLife. 2021 Jul 12;10:e65444. doi: 10.7554/eLife.65444 (PMC8275130; doi:10.7554/eLife.65444)
Supplement: Figure 6—source data 1. [file elife-65444-fig6-data1.zip]

Archive with 1 entries (1 files):
- Figure6-SourceData.rar
