# Supplementary material for: Increased theta/alpha synchrony in the habenula-prefrontal network with negative emotional stimuli in human patients
Source: eLife. 2021 Jul 12;10:e65444. doi: 10.7554/eLife.65444 (PMC8275130; doi:10.7554/eLife.65444)
Supplement: Source code 1. [file elife-65444-code1.zip]

Archive with 2 entries (2 files):
- eLifecodedata.rar
- __MACOSX/._eLifecodedata.rar
